# Supplementary material for: Rapid Detection of Brettanomyces bruxellensis in Wine by Polychromatic Flow Cytometry
Source: Int J Mol Sci. 2022 Dec 1;23(23):15091. doi: 10.3390/ijms232315091 (PMC9740995; doi:10.3390/ijms232315091)
Supplement: Supplementary file 1 [file ijms-23-15091-s001.zip]

Archive with 1 entries (1 files):
- ijms-1986458-supplementary.pdf
